# Supplementary material for: Comprehensive Assessment of 16S rRNA Gene Amplicon Sequencing for Microbiome Profiling across Multiple Habitats
Source: Microbiol Spectr. 2023 Apr 27;11(3):e00563-23. doi: 10.1128/spectrum.00563-23 (PMC10269731; doi:10.1128/spectrum.00563-23)
Supplement: Supplemental file 2 — Table S1. Download spectrum.00563-23-s0002.xlsx, XLSX file, 0.03 MB [file spectrum.00563-23-s0002.xlsx]

## Sheet: A. Amplification efficiency
Primer	Sequence num	Amplification efficiency							Primer sets	Sequence num	Amplification efficiency
8F	418617	0.818475							8F/1492R	360133	0.704127
341F	427578	0.835995							8F/357F	409796	0.801228
515F	431702	0.844058							8F/518R	394912	0.772127
789F	415073	0.811545							341F/518R	410640	0.802878
967F	356053	0.69615							341F/806R	416957	0.815229
1099F	413716	0.808892							341F/926R	405711	0.793241
357R	420645	0.82244							515F/806R	417965	0.8172
518R	420188	0.821546							515F/926R	417525	0.816339
806R	423206	0.827447							515F/1064R	402025	0.786034
926R	420993	0.82312							U789F/926R	399482	0.781062
1064R	408160	0.798029							U789F/1064R	398830	0.779787
1406R	427335	0.83552							967F/1064R	348355	0.681099
1492R	427229	0.835313							967F/1406R	353228	0.690627
total	511460								1099F/1406R	411364	0.804294
									1099F/1492R	409304	0.800266
									total	511460

## Sheet: B. Mapping rate (cut-off 0.99)
Region	RefSeq	Greengenes (97% cluster)	Greengenes (99% cluster)	Silva
Full-length	0.925847	0.0578035	0.82286	0.653664
V1 SE 100bp	0.903176	0.770808	0.850235	0.835911
V1 SE 150bp	0.99615	0.848232	0.954702	0.928064
V1 SE 300bp	0.994114	0.684796	0.905148	0.842783
V1-V2 PE 250bp	0.993458	0.59992	0.905202	0.862247
V1-V3 PE 300bp	0.936333	0.48936	0.842988	0.787593
V3 SE 100bp	0.90794	0.889734	0.901007	0.900664
V3 SE 150bp	0.943601	0.823221	0.909989	0.898524
V3 SE 300bp	0.996028	0.846286	0.958327	0.931394
V3 PE 150bp	0.929444	0.79848	0.89499	0.882023
V3-V4 PE 250bp	0.972313	0.856839	0.94945	0.928271
V3-V5 PE 300bp	0.982461	0.800508	0.951687	0.919768
V4 SE 100bp	0.997126	0.951826	0.978252	0.971407
V4 SE 150bp	0.997233	0.961786	0.980789	0.973556
V4 SE 300bp	0.996965	0.949898	0.978796	0.971793
V4 PE 150bp	0.998141	0.952494	0.982769	0.975146
V4-V5 PE 250bp	0.98104	0.948712	0.968838	0.961906
V4-V6 PE 300bp	0.94961	0.844283	0.934043	0.90801
V5 SE 100bp	0.997543	0.951215	0.97272	0.976336
V5 SE 150bp	0.997784	0.982735	0.990437	0.989035
V5 SE 300bp	0.966234	0.840751	0.929293	0.908004
V5 PE 100bp	0.998944	0.983922	0.992195	0.987604
V5-V6 PE 150bp	0.996011	0.906322	0.973902	0.96161
V6 SE 100bp	0.832646	0.745675	0.804492	0.785945
V6 SE 150bp	0.996204	0.92466	0.976646	0.967703
V6 SE 300bp	0.996883	0.797833	0.948776	0.92327
V6 PE 100bp	0.945338	0.853914	0.917044	0.898299
V6-V8 PE 250bp	0.92693	0.76749	0.902748	0.88209
V7 SE 100bp	0.960974	0.91818	0.942785	0.940395
V7 SE 150bp	0.998599	0.959936	0.989121	0.987345
V7 SE 300bp	0.997909	0.871866	0.975953	0.965539
V7-V8 PE 250bp	0.980529	0.883271	0.967744	0.962605
V7-V9 PE 250bp	0.907951	0.76717	0.880142	0.870256

## Sheet: C. Sensitivity
Region	RefSeq	Greengenes (97% cluster)	Greengenes (99% cluster)	Silva
Full-length	0.651914	0.040701	0.579398	0.460263
V1 SE 100bp	0.72365	0.617593	0.681232	0.669755
V1 SE 150bp	0.798143	0.679627	0.764934	0.743591
V1 SE 300bp	0.796512	0.548678	0.72523	0.675261
V1-V2 PE 250bp	0.795986	0.480673	0.725273	0.690856
V1-V3 PE 300bp	0.722968	0.377848	0.650894	0.608122
V3 SE 100bp	0.740179	0.725337	0.734527	0.734247
V3 SE 150bp	0.769251	0.671114	0.741849	0.732503
V3 SE 300bp	0.811991	0.689917	0.781256	0.759299
V3 PE 150bp	0.74623	0.641082	0.718568	0.708157
V3-V4 PE 250bp	0.792658	0.69852	0.774019	0.756753
V3-V5 PE 300bp	0.779328	0.634996	0.754917	0.729598
V4 SE 100bp	0.813993	0.777013	0.798586	0.792998
V4 SE 150bp	0.814081	0.785144	0.800657	0.794752
V4 SE 300bp	0.813862	0.775439	0.79903	0.793313
V4 PE 150bp	0.815681	0.778378	0.803119	0.796889
V4-V5 PE 250bp	0.800862	0.774471	0.790901	0.785242
V4-V6 PE 300bp	0.746426	0.663635	0.73419	0.713727
V5 SE 100bp	0.777871	0.741745	0.758515	0.761334
V5 SE 150bp	0.778059	0.766324	0.77233	0.771237
V5 SE 300bp	0.753457	0.655607	0.724651	0.70805
V5 PE 100bp	0.780237	0.768504	0.774966	0.77138
V5-V6 PE 150bp	0.776677	0.706738	0.759436	0.749851
V6 SE 100bp	0.575048	0.514983	0.555604	0.542795
V6 SE 150bp	0.688005	0.638595	0.674498	0.668322
V6 SE 300bp	0.688474	0.551005	0.65525	0.637635
V6 PE 100bp	0.643869	0.5816	0.624598	0.611831
V6-V8 PE 250bp	0.640163	0.530049	0.623462	0.609195
V7 SE 100bp	0.772905	0.738486	0.758276	0.756354
V7 SE 150bp	0.803167	0.77207	0.795544	0.794115
V7 SE 300bp	0.802612	0.701236	0.784953	0.776577
V7-V8 PE 250bp	0.788633	0.710409	0.77835	0.774217
V7-V9 PE 250bp	0.726602	0.61394	0.704348	0.870256

## Sheet: D. Taxonomy percision
Phylum	RefSeq	Greengenes (97% cluster)	Greengenes (99% cluster)	Silva		Class	RefSeq	Greengenes (97% cluster)	Greengenes (99% cluster)	Silva		Order	RefSeq	Greengenes (97% cluster)	Greengenes (99% cluster)	Silva		Family	RefSeq	Greengenes (97% cluster)	Greengenes (99% cluster)	Silva		Genus	RefSeq	Greengenes (97% cluster)	Greengenes (99% cluster)	Silva		Species	RefSeq	Greengenes (97% cluster)	Greengenes (99% cluster)	Silva
Full-length	0.992892	0.988837	0.969254	0.996115		Full-length	0.976094	0.98778	0.968879	0.995303		Full-length	0.95576	0.982352	0.962184	0.980465		Full-length	0.95369	0.978125	0.960541	0.978762		Full-length	0.95016	0.881041	0.919362	0.811315		Full-length	0.788593	0.0447647	0.148229	0.0134158
V1 SE 100bp	0.919145	0.933598	0.929972	0.966448		V1 SE 100bp	0.908399	0.903409	0.906527	0.930322		V1 SE 100bp	0.881532	0.843873	0.852288	0.871981		V1 SE 100bp	0.847832	0.80128	0.811722	0.846776		V1 SE 100bp	0.743185	0.454923	0.518553	0.601059		V1 SE 100bp	0.44559	0.0387899	0.146648	0.0159768
V1 SE 150bp	0.924254	0.968269	0.964037	0.959689		V1 SE 150bp	0.914947	0.962011	0.960686	0.939214		V1 SE 150bp	0.899757	0.932049	0.939617	0.88701		V1 SE 150bp	0.894701	0.907904	0.924912	0.878974		V1 SE 150bp	0.811794	0.548628	0.629663	0.641359		V1 SE 150bp	0.520785	0.0551069	0.166551	0.0126771
V1 SE 300bp	0.915694	0.977159	0.954389	0.974185		V1 SE 300bp	0.912257	0.97485	0.95254	0.966054		V1 SE 300bp	0.900811	0.908777	0.937119	0.922895		V1 SE 300bp	0.899913	0.889117	0.927395	0.914845		V1 SE 300bp	0.870093	0.5619	0.687099	0.657205		V1 SE 300bp	0.633547	0.100429	0.216382	0.0386648
V1-V2 PE 250bp	0.911642	0.97542	0.964389	0.985893		V1-V2 PE 250bp	0.908222	0.973024	0.963257	0.979316		V1-V2 PE 250bp	0.8963	0.879693	0.944058	0.948898		V1-V2 PE 250bp	0.895494	0.860315	0.930722	0.941511		V1-V2 PE 250bp	0.865647	0.448527	0.745402	0.723203		V1-V2 PE 250bp	0.630264	0.103824	0.162082	0.0297563
V1-V3 PE 300bp	0.938562	0.973488	0.956508	0.986173		V1-V3 PE 300bp	0.934281	0.959957	0.953765	0.982698		V1-V3 PE 300bp	0.930219	0.881335	0.928554	0.950421		V1-V3 PE 300bp	0.929037	0.862344	0.919413	0.944672		V1-V3 PE 300bp	0.919147	0.510036	0.742471	0.733001		V1-V3 PE 300bp	0.734045	0.123063	0.208149	0.0416448
V3 SE 100bp	0.859438	0.986481	0.986351	0.982841		V3 SE 100bp	0.853544	0.942975	0.945351	0.950533		V3 SE 100bp	0.798165	0.798693	0.79809	0.801791		V3 SE 100bp	0.527244	0.737625	0.729993	0.772785		V3 SE 100bp	0.424561	0.456575	0.438719	0.465445		V3 SE 100bp	0.156739	0.0445616	0.0453392	0.0337477
V3 SE 150bp	0.903099	0.979863	0.965795	0.983062		V3 SE 150bp	0.893697	0.970488	0.958934	0.977571		V3 SE 150bp	0.88992	0.946796	0.937378	0.934392		V3 SE 150bp	0.863672	0.93556	0.900369	0.924791		V3 SE 150bp	0.829941	0.594398	0.584244	0.685066		V3 SE 150bp	0.545919	0.0773368	0.14906	0.0439212
V3 SE 300bp	0.926465	0.957325	0.958132	0.989881		V3 SE 300bp	0.918353	0.954367	0.956327	0.987154		V3 SE 300bp	0.912273	0.938684	0.942165	0.957321		V3 SE 300bp	0.909521	0.933784	0.912028	0.953262		V3 SE 300bp	0.888895	0.655459	0.664181	0.718846		V3 SE 300bp	0.659635	0.194484	0.190909	0.0282553
V3 PE 150bp	0.902999	0.983592	0.966252	0.986348		V3 PE 150bp	0.893803	0.974305	0.959809	0.981152		V3 PE 150bp	0.890017	0.952032	0.938654	0.940284		V3 PE 150bp	0.864573	0.94058	0.900063	0.931027		V3 PE 150bp	0.830855	0.595423	0.584122	0.69298		V3 PE 150bp	0.543479	0.0648113	0.152875	0.0303822
V3-V4 PE 250bp	0.931051	0.962594	0.95605	0.990954		V3-V4 PE 250bp	0.920461	0.96141	0.954466	0.988494		V3-V4 PE 250bp	0.918964	0.948086	0.940868	0.964567		V3-V4 PE 250bp	0.916813	0.943314	0.931979	0.960309		V3-V4 PE 250bp	0.904199	0.618146	0.682565	0.742903		V3-V4 PE 250bp	0.675304	0.169213	0.202171	0.0260854
V3-V5 PE 300bp	0.95859	0.961844	0.95765	0.991034		V3-V5 PE 300bp	0.952877	0.960735	0.956132	0.988823		V3-V5 PE 300bp	0.949806	0.948739	0.945166	0.969647		V3-V5 PE 300bp	0.948135	0.945768	0.937461	0.965975		V3-V5 PE 300bp	0.940461	0.620801	0.676621	0.746474		V3-V5 PE 300bp	0.727009	0.177648	0.199165	0.0321801
V4 SE 100bp	0.892178	0.987088	0.987922	0.986486		V4 SE 100bp	0.87547	0.98469	0.985295	0.972835		V4 SE 100bp	0.849738	0.87239	0.870369	0.93125		V4 SE 100bp	0.825732	0.832258	0.809149	0.920661		V4 SE 100bp	0.683723	0.471951	0.433206	0.61254		V4 SE 100bp	0.377119	0.0442557	0.0401312	0.0425317
V4 SE 150bp	0.893232	0.960699	0.982559	0.986771		V4 SE 150bp	0.876982	0.958548	0.980408	0.98262		V4 SE 150bp	0.852794	0.938686	0.957255	0.948831		V4 SE 150bp	0.844535	0.924619	0.923671	0.940597		V4 SE 150bp	0.791678	0.623336	0.579247	0.657444		V4 SE 150bp	0.423088	0.176193	0.0670932	0.0417305
V4 SE 300bp	0.908201	0.968988	0.968695	0.988789		V4 SE 300bp	0.891466	0.966903	0.966659	0.984955		V4 SE 300bp	0.868899	0.949629	0.946097	0.95326		V4 SE 300bp	0.862033	0.938447	0.935751	0.947254		V4 SE 300bp	0.76374	0.655259	0.585135	0.672509		V4 SE 300bp	0.46857	0.136616	0.137907	0.0371024
V4 PE 150bp	0.909731	0.966456	0.968012	0.989782		V4 PE 150bp	0.893741	0.964848	0.96615	0.985122		V4 PE 150bp	0.872134	0.94361	0.946618	0.953609		V4 PE 150bp	0.865056	0.931626	0.935208	0.947579		V4 PE 150bp	0.823243	0.6532	0.592253	0.677225		V4 PE 150bp	0.477358	0.15137	0.143617	0.033633
V4-V5 PE 250bp	0.910456	0.969291	0.960959	0.989993		V4-V5 PE 250bp	0.904753	0.967829	0.959053	0.985407		V4-V5 PE 250bp	0.883115	0.947628	0.943503	0.95945		V4-V5 PE 250bp	0.881267	0.940372	0.934465	0.953867		V4-V5 PE 250bp	0.862808	0.634349	0.680788	0.741966		V4-V5 PE 250bp	0.516588	0.136215	0.177419	0.0309103
V4-V6 PE 300bp	0.979328	0.96288	0.961225	0.989811		V4-V6 PE 300bp	0.960122	0.961766	0.959691	0.986271		V4-V6 PE 300bp	0.954365	0.944717	0.947066	0.964584		V4-V6 PE 300bp	0.953121	0.939207	0.939151	0.960644		V4-V6 PE 300bp	0.944115	0.648429	0.635851	0.754482		V4-V6 PE 300bp	0.620174	0.17277	0.180985	0.0382901
V5 SE 100bp	0.964582	0.981148	0.981335	0.995055		V5 SE 100bp	0.94005	0.969115	0.968674	0.981914		V5 SE 100bp	0.936773	0.925685	0.943261	0.942439		V5 SE 100bp	0.808131	0.791192	0.810388	0.895941		V5 SE 100bp	0.705618	0.47729	0.521382	0.635985		V5 SE 100bp	0.432635	0.075561	0.074816	0.00603099
V5 SE 150bp	0.965199	0.989088	0.979262	0.993871		V5 SE 150bp	0.943276	0.977551	0.967399	0.963997		V5 SE 150bp	0.941786	0.918537	0.922459	0.924862		V5 SE 150bp	0.916913	0.808657	0.892787	0.898994		V5 SE 150bp	0.815872	0.473895	0.597133	0.641351		V5 SE 150bp	0.497045	0.0352192	0.0849068	0.0113914
V5 SE 300bp	0.987645	0.963315	0.956118	0.977497		V5 SE 300bp	0.96646	0.960648	0.954297	0.971698		V5 SE 300bp	0.961348	0.924125	0.929146	0.945377		V5 SE 300bp	0.957214	0.910487	0.914373	0.935547		V5 SE 300bp	0.929897	0.640873	0.637604	0.716363		V5 SE 300bp	0.56063	0.170321	0.207319	0.0461308
V5 PE 100bp	0.965599	0.99001	0.981915	0.992915		V5 PE 100bp	0.94487	0.987025	0.978466	0.980219		V5 PE 100bp	0.941588	0.965828	0.950272	0.940313		V5 PE 100bp	0.833211	0.818521	0.899551	0.893234		V5 PE 100bp	0.733594	0.488836	0.60565	0.635685		V5 PE 100bp	0.43095	0.0309855	0.0719954	0.0168586
V5-V6 PE 150bp	0.990562	0.96477	0.95576	0.988049		V5-V6 PE 150bp	0.964135	0.960811	0.953116	0.982952		V5-V6 PE 150bp	0.959719	0.924885	0.927479	0.957628		V5-V6 PE 150bp	0.956631	0.911285	0.913612	0.945412		V5-V6 PE 150bp	0.93231	0.642025	0.646701	0.728607		V5-V6 PE 150bp	0.555207	0.162414	0.208342	0.0373707
V6 SE 100bp	0.983156	0.96414	0.96768	0.985223		V6 SE 100bp	0.933971	0.957917	0.96421	0.973167		V6 SE 100bp	0.911616	0.863157	0.893836	0.879946		V6 SE 100bp	0.904217	0.855329	0.884852	0.86915		V6 SE 100bp	0.803046	0.584593	0.583267	0.633394		V6 SE 100bp	0.484744	0.163944	0.147314	0.0239933
V6 SE 150bp	0.984694	0.962827	0.964153	0.983412		V6 SE 150bp	0.947583	0.957637	0.96059	0.962646		V6 SE 150bp	0.927892	0.894695	0.906207	0.870657		V6 SE 150bp	0.92027	0.886153	0.8969	0.86042		V6 SE 150bp	0.81579	0.585267	0.571445	0.608548		V6 SE 150bp	0.490737	0.170495	0.165783	0.0295641
V6 SE 300bp	0.983523	0.973374	0.95291	0.975968		V6 SE 300bp	0.936419	0.967736	0.949917	0.969657		V6 SE 300bp	0.914832	0.874293	0.878706	0.877044		V6 SE 300bp	0.907334	0.866867	0.869581	0.866661		V6 SE 300bp	0.803874	0.585076	0.56251	0.625752		V6 SE 300bp	0.650194	0.119317	0.222555	0.0482092
V6 PE 100bp	0.985542	0.964285	0.969634	0.982243		V6 PE 100bp	0.97656	0.961617	0.967525	0.972265		V6 PE 100bp	0.973475	0.907302	0.93882	0.934727		V6 PE 100bp	0.970258	0.897054	0.926974	0.931443		V6 PE 100bp	0.926603	0.630906	0.658729	0.725323		V6 PE 100bp	0.483002	0.165677	0.140281	0.0242684
V6-V8 PE 250bp	0.98825	0.95826	0.950887	0.96299		V6-V8 PE 250bp	0.98253	0.955796	0.949075	0.959723		V6-V8 PE 250bp	0.980334	0.89781	0.931789	0.920526		V6-V8 PE 250bp	0.978447	0.886818	0.918715	0.917265		V6-V8 PE 250bp	0.919027	0.553998	0.641084	0.724142		V6-V8 PE 250bp	0.636052	0.196065	0.233975	0.0367422
V7 SE 100bp	0.954985	0.972782	0.989394	0.982583		V7 SE 100bp	0.927642	0.939046	0.962854	0.923029		V7 SE 100bp	0.899828	0.783865	0.903838	0.857977		V7 SE 100bp	0.856029	0.729598	0.852981	0.844538		V7 SE 100bp	0.69804	0.413971	0.466299	0.534364		V7 SE 100bp	0.453249	0.117625	0.0344487	0.0321553
V7 SE 150bp	0.973317	0.973098	0.981338	0.979407		V7 SE 150bp	0.938701	0.949144	0.959486	0.929576		V7 SE 150bp	0.932177	0.879901	0.919077	0.872067		V7 SE 150bp	0.909927	0.849502	0.90395	0.861332		V7 SE 150bp	0.834187	0.566211	0.59277	0.619387		V7 SE 150bp	0.531912	0.120578	0.0794744	0.0355566
V7 SE 300bp	0.981654	0.977283	0.966895	0.977955		V7 SE 300bp	0.96629	0.973809	0.965019	0.967136		V7 SE 300bp	0.957287	0.926638	0.929455	0.920657		V7 SE 300bp	0.948315	0.896049	0.901197	0.908625		V7 SE 300bp	0.898649	0.611214	0.637626	0.679801		V7 SE 300bp	0.557339	0.100412	0.152935	0.0402617
V7-V8 PE 250bp	0.980977	0.979725	0.961355	0.979558		V7-V8 PE 250bp	0.966377	0.976161	0.959365	0.969348		V7-V8 PE 250bp	0.961233	0.94797	0.94093	0.929217		V7-V8 PE 250bp	0.955087	0.932282	0.924015	0.92222		V7-V8 PE 250bp	0.911762	0.636363	0.658003	0.687663		V7-V8 PE 250bp	0.573338	0.0880567	0.180463	0.0266774
V7-V9 PE 250bp	0.986131	0.964425	0.960904	0.970048		V7-V9 PE 250bp	0.982536	0.962718	0.959314	0.96121		V7-V9 PE 250bp	0.977843	0.911451	0.936152	0.904556		V7-V9 PE 250bp	0.974679	0.887678	0.915044	0.8803		V7-V9 PE 250bp	0.934773	0.586158	0.61901	0.654244		V7-V9 PE 250bp	0.602508	0.165963	0.183373	0.0346157

## Sheet: E. Qscore
Region	RefSeq	Greengenes (97% cluster)	Greengenes (99% cluster)	Silva
Full-length	0.794056	0.425592	0.687757	0.62808
V1 SE 100bp	0.807896	0.729775	0.812755	0.761423
V1 SE 150bp	0.831806	0.759394	0.791316	0.777658
V1 SE 300bp	0.807043	0.684426	0.759829	0.730044
V1-V2 PE 250bp	0.815749	0.662491	0.745234	0.752984
V1-V3 PE 300bp	0.796583	0.621817	0.720355	0.716818
V3 SE 100bp	0.75085	0.765193	0.800079	0.770398
V3 SE 150bp	0.819953	0.763806	0.807148	0.786733
V3 SE 300bp	0.816805	0.743833	0.746031	0.766994
V3 PE 150bp	0.81225	0.754146	0.8072	0.779361
V3-V4 PE 250bp	0.823486	0.755216	0.777872	0.778546
V3-V5 PE 300bp	0.820457	0.724494	0.751832	0.760395
V4 SE 100bp	0.824582	0.794958	0.819373	0.815491
V4 SE 150bp	0.821344	0.80613	0.808434	0.807994
V4 SE 300bp	0.792304	0.771325	0.776998	0.775507
V4 PE 150bp	0.830708	0.805487	0.812166	0.810315
V4-V5 PE 250bp	0.80912	0.780139	0.768284	0.787391
V4-V6 PE 300bp	0.805843	0.734831	0.748129	0.755102
V5 SE 100bp	0.828309	0.784722	0.807359	0.804439
V5 SE 150bp	0.831435	0.778793	0.786897	0.793293
V5 SE 300bp	0.805518	0.728822	0.764057	0.747572
V5 PE 100bp	0.832543	0.797043	0.812009	0.807892
V5-V6 PE 150bp	0.846446	0.779111	0.721787	0.797584
V6 SE 100bp	0.773644	0.718529	0.775923	0.726455
V6 SE 150bp	0.801799	0.750335	0.763936	0.752365
V6 SE 300bp	0.790493	0.69157	0.711064	0.722859
V6 PE 100bp	0.797042	0.7406	0.767824	0.749379
V6-V8 PE 250bp	0.784757	0.690502	0.753304	0.72092
V7 SE 100bp	0.826764	0.769019	0.814661	0.787073
V7 SE 150bp	0.842034	0.788236	0.804457	0.7933
V7 SE 300bp	0.818922	0.739345	0.772756	0.76496
V7-V8 PE 250bp	0.826698	0.756834	0.755549	0.775555
V7-V9 PE 250bp	0.812116	0.720113	0.733602	0.743533
