# Supplementary material for: Comprehensive Assessment of 16S rRNA Gene Amplicon Sequencing for Microbiome Profiling across Multiple Habitats
Source: Microbiol Spectr. 2023 Apr 27;11(3):e00563-23. doi: 10.1128/spectrum.00563-23 (PMC10269731; doi:10.1128/spectrum.00563-23)
Supplement: Supplemental file 3 — Table S2. Download spectrum.00563-23-s0003.xlsx, XLSX file, 0.02 MB [file spectrum.00563-23-s0003.xlsx]

## Sheet: a. Taxonomy composition
Phylum	Gut	Breast	Nose	Oral	Skin	Urogenital	Mammal_animal	Non_mammal_animal	Food	Indoor	Lake	Marine	Milk	Plant	River	Soil
Other phyla	0.009536	0.001488	-1e-06	0.005458	0.02495	0.000378	0.029136	0.0109	3e-06	0.000123	0.045001	0.027866	0.001039	0.007385	0.077022	0.149785
Acidobacteriota	0	0	0	0	0	0	0	0.00013	0	0	0.011046	0.005464	0	0.059881	0.016049	0.087273
Euryarchaeota	0.007496	0	0	0	0	0	0.139421	0	0	0.004517	0.0022	0.001459	0	0	0	0.036423
Verrucomicrobia	0.013596	0	0.002582	0	0.00342	0	0.026066	0.015322	0	0.00402	0.044618	0.003376	0	0.01249	0.02442	0.072249
Tenericutes	0.003698	0	0	0.000288	0.016182	0.002474	0.000908	0.025059	0	0.044247	0	0.000176	0.138927	0	0.000813	0.001188
Fusobacteria	0.008106	0.002752	0.001965	0.042258	0.007392	0.011715	0.016523	0.082596	0.072858	0.002206	0.000221	0.000151	0.001132	0	0	0.000202
Cyanobacteria	0.000378	0.003875	0.003048	0.000552	0.074938	0.00134	0.002008	0.02428	0.171504	0.070033	0.104051	0.093628	0.009534	0.165546	0.130943	0.078692
Bacteroidetes	0.330014	0.022096	0.046342	0.12945	0.078637	0.047852	0.288731	0.275994	0.008367	0.046556	0.124797	0.086086	0.02122	0.065401	0.105378	0.112159
Actinobacteria	0.051778	0.024746	0.397732	0.059195	0.3242	0.079893	0.031647	0.046147	0.039288	0.23259	0.248822	0.04072	0.064102	0.041573	0.104076	0.043963
Firmicutes	0.514204	0.404868	0.351823	0.571527	0.349399	0.689974	0.380702	0.189061	0.139383	0.320247	0.004677	0.089933	0.668749	0.005362	0.008864	0.071801
Proteobacteria	0.061194	0.540175	0.196509	0.191272	0.120882	0.166374	0.084858	0.330511	0.568597	0.275461	0.414567	0.651141	0.095297	0.642362	0.532435	0.346265
Genus	Gut	Breast	Nose	Oral	Skin	Urogenital	Mammal_animal	Non_mammal_animal	Food	Building	Lake	Marine	Milk	Plant	River	Soil
Other genera	0.706521	0.241866	0.425372	0.48336	0.436016	0.316355	0.687934	0.810724	0.447652	0.566603	0.747274	0.885791	0.429972	0.422594	0.868177	0.799929
Propionibacterium	0	0	0.000228	0.001455	0.232381	0.002375	0	0.004691	0	0.000599	0	0	0	0	0	0
S24_7_Group	0.057181	0	0	0	0.000497	0.00016	0.161807	0.006436	0	0.0135	0	0	0.018324	0	0	0
Prevotella	0.070443	0.010712	0.01806	0.093288	0.011385	0.038645	0.024971	0.000656	0	0.000303	0	0	0	0	0	0.002336
Bacteroides	0.145776	0.000526	0.005286	0.000112	0.021383	0.004438	0.045887	0.046075	0.000453	0.000173	0	0	0	0	0.000715	0.001182
Bacillus	0	0.029552	0	0	0.000944	0	0.002889	0.010435	0.000631	0.072075	0	0.089308	0.036102	0	0.001446	0.052362
hgcI	0	0	0	0	0.006809	0	0	0	0	0	0.218741	0	0	0	0.081629	0
Acinetobacter	0.000952	0.141326	0.004208	0.00125	0.017422	0.001169	0.003362	0.033354	0.008985	0.044324	0.001911	0.000779	0.030026	0.000801	0.018846	0.01516
Streptophyta_Group	0	0.003875	0.002134	0.000148	0.01576	0	0.000998	0.000903	0.078252	0.018675	0.00061	0.000228	0	0.156893	0.00131	0.057512
Brevundimonas	0	0.005432	0	0.000187	0.000304	0	0	0	0.36176	0.012807	0.000148	0	0	0.00014	0	0.003119
Steroidobacter	0	0	0	0	0	0	0	0	0	0	0.000314	0	0	0.405524	0	0.000843
Pseudomonas	0.000834	0.238634	0.00012	0.003843	0.012357	0.002447	0.000854	0.020478	0.029128	0.041078	0.031002	0.023534	0.009478	0.014048	0.027162	0.059208
Corynebacterium	0.000505	0.009314	0.369541	0.000515	0.063443	0.020081	0	0.005293	0.002261	0.033392	0	0	0.032955	0	0	0.002068
Staphylococcus	0.000104	0.152121	0.147309	0.005064	0.109235	0.024988	0.001575	0.022354	0.000192	0.161911	0	0.000189	0.040688	0	0	0.00075
Lactobacillus	0.010239	0.010103	0.005899	0.000732	0.007704	0.559771	0.06816	0.036073	0.065804	0.009033	0	0	0.008726	0	0.000715	0.005531
Streptococcus	0.007445	0.156539	0.021843	0.410046	0.06436	0.029571	0.001563	0.002528	0.004882	0.025527	0	0.000171	0.393729	0	0	0

## Sheet: b. Qscore
Qscore	V1 SE 100bp	V1 SE 150bp	V1 SE 300bp	V1-V2 PE 250bp	V1-V3 PE 300bp	V3 SE 100bp	V3 SE 150bp	V3 SE 300bp	V3 PE 150bp	V3-V4 PE 250bp	V3-V5 PE 300bp	V4 SE 100bp	V4 SE 150bp	V4 SE 300bp	V4 PE 150bp	V4-V5 PE 250bp	V4-V6 PE 300bp	V5 SE 100bp	V5 SE 150bp	V5 SE 300bp	V5 PE 100bp	V5-V6 PE 150bp	V6 SE 100bp	V6 SE 150bp	V6 SE 300bp	V6 PE 100bp	V6-V8 PE 250bp	V7 SE 100bp	V7 SE 150bp	V7 SE 300bp	V7-V8 PE 250bp	V7-V9 PE 250bp
Gut	0.795001	0.800014	0.768059	0.777057	0.746578	0.779168	0.803497	0.790678	0.796381	0.788787	0.716021	0.819387	0.821965	0.785178	0.818479	0.799931	0.767476	0.772412	0.776249	0.813267	0.731913	0.797751	0.710376	0.715115	0.745364	0.66776	0.702422	0.722888	0.723365	0.702115	0.711308	0.713294	0.821965
Breast	0.839163	0.850471	0.83043	0.84152	0.803021	0.809853	0.841451	0.828724	0.835268	0.8422	0.69736	0.831003	0.845631	0.827476	0.850112	0.84411	0.811591	0.828605	0.852059	0.835267	0.851926	0.864044	0.835144	0.837351	0.822988	0.815339	0.824349	0.837339	0.847688	0.832399	0.838474	0.842035	0.864044
Nose	0.811778	0.824091	0.809574	0.81921	0.79995	0.822843	0.874493	0.850292	0.868564	0.853261	0.740022	0.820332	0.828332	0.807316	0.854709	0.826972	0.84196	0.85102	0.882082	0.862134	0.834532	0.892628	0.863128	0.861722	0.837671	0.863579	0.837921	0.861274	0.861966	0.832516	0.837847	0.844431	0.892628
Oral	0.8754	0.891676	0.868007	0.876097	0.809224	0.842474	0.885001	0.862638	0.877057	0.873544	0.730693	0.875504	0.883148	0.864063	0.893563	0.885104	0.822844	0.829995	0.829799	0.850717	0.861945	0.879	0.816902	0.830769	0.811685	0.770251	0.808619	0.824829	0.834026	0.81684	0.823643	0.832708	0.893563
Skin	0.804024	0.82865	0.810039	0.820698	0.738868	0.717826	0.768423	0.751331	0.763022	0.766236	0.732618	0.74509	0.759685	0.740847	0.773111	0.759064	0.743432	0.818065	0.848847	0.829112	0.8258	0.846301	0.832642	0.82877	0.805382	0.809491	0.811224	0.828736	0.845535	0.811233	0.825984	0.832167	0.848847
Urogenital	0.83972	0.844931	0.816296	0.826255	0.642015	0.814772	0.860925	0.830818	0.855897	0.836625	0.700968	0.839205	0.848549	0.82047	0.850183	0.830011	0.802976	0.744466	0.783378	0.830855	0.783083	0.861675	0.828865	0.826088	0.798109	0.822462	0.798905	0.830256	0.830172	0.811242	0.817108	0.819318	0.861675
Mammal_animal	0.724817	0.728042	0.699602	0.709391	0.678564	0.700504	0.735024	0.715589	0.731874	0.720033	0.665066	0.768642	0.772889	0.739919	0.767848	0.751981	0.70255	0.698782	0.705973	0.705335	0.736326	0.733224	0.677572	0.673721	0.663912	0.678839	0.670828	0.685795	0.686826	0.67143	0.681619	0.687982	0.772889
Non_mammal_animal	0.839239	0.852732	0.827418	0.832605	0.797242	0.816056	0.854659	0.831121	0.848715	0.837592	0.738861	0.845323	0.857397	0.823917	0.853582	0.84004	0.804118	0.821998	0.83056	0.822794	0.823636	0.849981	0.678704	0.673308	0.668272	0.67557	0.677846	0.788852	0.807842	0.784316	0.790841	0.786062	0.857397
Food	0.794815	0.803939	0.777481	0.781079	0.746946	0.764782	0.789889	0.787624	0.782067	0.780593	0.724533	0.790218	0.806769	0.776162	0.811535	0.784625	0.764873	0.79213	0.79355	0.783276	0.783245	0.813979	0.643332	0.638073	0.626865	0.641936	0.637691	0.760776	0.768486	0.759077	0.756652	0.7764	0.813979
Building	0.802752	0.825274	0.816361	0.825544	0.80194	0.730928	0.80378	0.791494	0.808335	0.80378	0.700842	0.782505	0.804291	0.789069	0.800787	0.808671	0.795078	0.781567	0.810809	0.812955	0.801755	0.84303	0.793809	0.79554	0.772436	0.790576	0.775384	0.814407	0.833723	0.814107	0.819503	0.828254	0.84303
Lake	0.687807	0.722724	0.701683	0.710843	0.698094	0.679881	0.735566	0.713022	0.731653	0.718054	0.65443	0.719917	0.730438	0.703243	0.734823	0.714964	0.700119	0.707556	0.714538	0.691444	0.703819	0.730147	0.626403	0.621385	0.606427	0.625045	0.619096	0.699004	0.704571	0.686098	0.693065	0.7042	0.735566
Marine	0.680892	0.714604	0.69525	0.705005	0.739035	0.665628	0.723101	0.709219	0.719373	0.714115	0.643687	0.764088	0.774488	0.743045	0.778367	0.756678	0.737718	0.740297	0.748735	0.730368	0.753438	0.761097	0.726926	0.724184	0.699905	0.728984	0.708594	0.732164	0.755176	0.70828	0.745668	0.748904	0.778367
Milk	0.852925	0.865872	0.842619	0.847415	0.799091	0.762963	0.843559	0.823067	0.840208	0.838395	0.705732	0.815587	0.846621	0.829491	0.841043	0.841247	0.796646	0.744418	0.758738	0.798085	0.7809	0.828691	0.809077	0.805945	0.784888	0.78738	0.78601	0.826684	0.838169	0.827537	0.83566	0.836414	0.865872
Plant	0.791223	0.813158	0.772874	0.801592	0.750174	0.732809	0.801713	0.773279	0.800211	0.780696	0.710952	0.808842	0.809275	0.775861	0.785369	0.793215	0.763177	0.798918	0.789636	0.792737	0.800984	0.826926	0.767158	0.754731	0.731116	0.765817	0.741734	0.774515	0.794593	0.774174	0.783534	0.786239	0.826926
River	0.720381	0.756027	0.738073	0.744942	0.733617	0.719201	0.771662	0.744995	0.764545	0.752467	0.680546	0.750489	0.760908	0.733166	0.767724	0.744236	0.730311	0.721546	0.730699	0.716529	0.720339	0.753224	0.628759	0.628545	0.61187	0.632867	0.623237	0.725766	0.739708	0.726998	0.733022	0.742091	0.771662
Soil	0.702317	0.719962	0.696475	0.705075	0.690275	0.660324	0.715945	0.701679	0.712424	0.708627	0.651754	0.728429	0.732666	0.700898	0.732228	0.715061	0.690218	0.7141	0.712705	0.69871	0.726712	0.729083	0.647966	0.647301	0.629152	0.64447	0.640241	0.669027	0.694026	0.685497	0.690796	0.698829	0.732666
Qscore(regardless of cost)	V1 SE 100bp	V1 SE 150bp	V1 SE 300bp	V1-V2 PE 250bp	V1-V3 PE 300bp	V3 SE 100bp	V3 SE 150bp	V3 SE 300bp	V3 PE 150bp	V3-V4 PE 250bp	V3-V5 PE 300bp	V4 SE 100bp	V4 SE 150bp	V4 SE 300bp	V4 PE 150bp	V4-V5 PE 250bp	V4-V6 PE 300bp	V5 SE 100bp	V5 SE 150bp	V5 SE 300bp	V5 PE 100bp	V5-V6 PE 150bp	V6 SE 100bp	V6 SE 150bp	V6 SE 300bp	V6 PE 100bp	V6-V8 PE 250bp	V7 SE 100bp	V7 SE 150bp	V7 SE 300bp	V7-V8 PE 250bp	V7-V9 PE 250bp
Gut	0.737957	0.765238	0.767473	0.765586	0.735251	0.714206	0.770463	0.801401	0.759789	0.783181	0.689415	0.774536	0.798164	0.793152	0.792936	0.799896	0.766598	0.704073	0.729591	0.765355	0.713254	0.761844	0.611019	0.637889	0.663501	0.617024	0.653633	0.629787	0.650265	0.668558	0.666962	0.669941	0.801401
Breast	0.804199	0.840925	0.86103	0.86228	0.819916	0.760234	0.827394	0.858471	0.81812	0.863299	0.661424	0.791959	0.833664	0.856598	0.840386	0.866165	0.832771	0.788362	0.843306	0.868285	0.823344	0.861284	0.798171	0.821244	0.849867	0.768463	0.836523	0.801463	0.83675	0.863982	0.857712	0.863052	0.868285
Nose	0.763122	0.801354	0.829746	0.828815	0.81531	0.779718	0.876958	0.890822	0.868063	0.879891	0.725418	0.775953	0.807716	0.826359	0.847281	0.840458	0.878325	0.821985	0.88834	0.908586	0.797252	0.90416	0.840147	0.8578	0.871891	0.840823	0.856882	0.837365	0.858167	0.864159	0.856771	0.866646	0.908586
Oral	0.858554	0.902731	0.917395	0.914146	0.82922	0.809166	0.892719	0.909341	0.880804	0.910316	0.711423	0.85871	0.889938	0.911479	0.905562	0.927655	0.84965	0.790447	0.809916	0.89146	0.838372	0.883718	0.770808	0.81137	0.832912	0.700831	0.812928	0.782698	0.816256	0.840645	0.835464	0.849062	0.927655
Skin	0.75149	0.808193	0.830443	0.831047	0.723687	0.622194	0.717853	0.742382	0.709751	0.749355	0.714311	0.663089	0.704744	0.726654	0.724884	0.738596	0.730533	0.772552	0.838488	0.859052	0.784154	0.834669	0.794418	0.808372	0.823457	0.759691	0.816836	0.788558	0.833519	0.832234	0.838976	0.848251	0.859052
Urogenital	0.805034	0.832614	0.839828	0.839382	0.578407	0.767613	0.856604	0.861611	0.849063	0.854937	0.666837	0.804262	0.838041	0.846089	0.840491	0.845016	0.819849	0.662153	0.740285	0.861668	0.720079	0.85773	0.788752	0.80435	0.812549	0.779147	0.798358	0.790839	0.810476	0.832248	0.825663	0.828977	0.861668
Mammal_animal	0.63268	0.65728	0.664787	0.664087	0.63323	0.596211	0.667753	0.688769	0.663028	0.68005	0.612984	0.698418	0.724552	0.725262	0.716989	0.727972	0.66921	0.593627	0.624177	0.673388	0.649944	0.665054	0.561812	0.575798	0.611252	0.563713	0.606243	0.574147	0.595456	0.622529	0.622428	0.631973	0.727972
Non_mammal_animal	0.797449	0.839177	0.853271	0.845734	0.808636	0.76087	0.841573	0.857765	0.832678	0.852391	0.720014	0.805666	0.845052	0.84516	0.839765	0.855252	0.817659	0.770235	0.803514	0.844356	0.772864	0.835068	0.55676	0.56845	0.613125	0.551963	0.612618	0.718094	0.768607	0.785852	0.780151	0.773732	0.857765
Food	0.737676	0.771125	0.781605	0.771618	0.735803	0.692628	0.750052	0.79682	0.738317	0.77089	0.702184	0.730781	0.77537	0.779628	0.78252	0.776938	0.762694	0.733649	0.755542	0.790299	0.720322	0.786186	0.510452	0.522328	0.555682	0.508358	0.556536	0.686619	0.717947	0.753999	0.734978	0.7646	0.79682
Building	0.749583	0.803128	0.839927	0.838316	0.818295	0.641846	0.770887	0.802626	0.77772	0.80567	0.666648	0.719212	0.771654	0.798989	0.766398	0.813006	0.808002	0.717804	0.781432	0.834817	0.748087	0.829762	0.736169	0.758528	0.774039	0.731318	0.763076	0.767065	0.815802	0.836545	0.829255	0.84238	0.84238
Lake	0.577164	0.649304	0.667909	0.666264	0.662526	0.565276	0.668567	0.684918	0.662697	0.67708	0.597029	0.625329	0.660874	0.670249	0.667452	0.672446	0.665563	0.606788	0.637024	0.652551	0.601184	0.660437	0.485059	0.497295	0.525025	0.483023	0.528643	0.593961	0.622073	0.644532	0.639597	0.6563	0.684918
Marine	0.566793	0.637124	0.65826	0.657508	0.723936	0.543897	0.649869	0.679214	0.644277	0.671173	0.580915	0.691587	0.726949	0.729953	0.732767	0.735016	0.721962	0.6559	0.68832	0.710936	0.675611	0.706863	0.635842	0.651493	0.665243	0.638931	0.662891	0.6437	0.697981	0.677805	0.718502	0.723356	0.735016
Milk	0.824842	0.864026	0.879313	0.871123	0.814021	0.689898	0.830557	0.849986	0.825528	0.857593	0.673982	0.768835	0.835149	0.859622	0.826782	0.86187	0.810353	0.662082	0.703325	0.812512	0.716805	0.808254	0.75907	0.774134	0.792717	0.726525	0.779014	0.785481	0.822471	0.85669	0.85349	0.854621	0.879313
Plant	0.73229	0.784955	0.774695	0.802388	0.740646	0.644668	0.767788	0.775303	0.765535	0.771043	0.681814	0.758718	0.77913	0.779176	0.74327	0.789822	0.76015	0.743832	0.749671	0.80449	0.746931	0.805606	0.696191	0.697313	0.712059	0.69418	0.712601	0.707226	0.757107	0.776646	0.775301	0.779359	0.805606
River	0.626027	0.699259	0.722495	0.717413	0.715811	0.624256	0.722711	0.732877	0.712034	0.7287	0.636204	0.671188	0.70658	0.715134	0.716804	0.716354	0.710852	0.627773	0.661266	0.690179	0.625962	0.695053	0.488592	0.508035	0.533191	0.494756	0.534855	0.634103	0.67478	0.705882	0.699534	0.713137	0.732877
Soil	0.59893	0.64516	0.660096	0.657613	0.650798	0.535941	0.639134	0.667903	0.633853	0.66294	0.593016	0.638097	0.664216	0.666732	0.66356	0.672592	0.650711	0.616604	0.634275	0.66345	0.635522	0.658842	0.517404	0.536169	0.559113	0.512159	0.560362	0.548995	0.606256	0.643631	0.636193	0.648243	0.672592
