# Supplementary material for: Comprehensive Assessment of 16S rRNA Gene Amplicon Sequencing for Microbiome Profiling across Multiple Habitats
Source: Microbiol Spectr. 2023 Apr 27;11(3):e00563-23. doi: 10.1128/spectrum.00563-23 (PMC10269731; doi:10.1128/spectrum.00563-23)
Supplement: Supplemental file 4 — Table S3. Download spectrum.00563-23-s0004.xlsx, XLSX file, 0.02 MB [file spectrum.00563-23-s0004.xlsx]

## Sheet: sensitivity
environment	V1 SE 100bp	V1 SE 150bp	V1 SE 300bp	V1-V2 PE 250bp	V1-V3 PE 300bp	V3 SE 100bp	V3 SE 150bp	V3 SE 300bp	V3 PE 150bp	V3-V4 PE 250bp	V3-V5 PE 300bp	V4 SE 100bp	V4 SE 150bp	V4 SE 300bp	V4 PE 150bp	V4-V5 PE 250bp	V4-V6 PE 300bp	V5 SE 100bp	V5 SE 150bp	V5 SE 300bp	V5 PE 100bp	V5-V6 PE 150bp	V6 SE 100bp	V6 SE 150bp	V6 SE 300bp	V6 PE 100bp	V6-V8 PE 250bp	V7 SE 100bp	V7 SE 150bp	V7 SE 300bp	V7-V8 PE 250bp	V7-V9 PE 250bp
Gut	0.566474	0.596687	0.584688	0.579784	0.508212	0.661056	0.691726	0.700092	0.667301	0.649922	0.455193	0.699392	0.725524	0.710663	0.711912	0.714044	0.611329	0.587877	0.628524	0.61796	0.610704	0.61259	0.38743	0.423687	0.416354	0.390612	0.392718	0.436846	0.457934	0.452629	0.447107	0.435237
Breast	0.816804	0.860789	0.843448	0.837441	0.717328	0.857056	0.896507	0.885462	0.869613	0.8501	0.422422	0.877767	0.926733	0.911421	0.885069	0.891624	0.769502	0.836887	0.877709	0.862074	0.888716	0.857583	0.798056	0.838092	0.82439	0.771601	0.777307	0.839392	0.881385	0.867487	0.854987	0.84123
Nose	0.729213	0.771699	0.758488	0.74841	0.693677	0.873125	0.923188	0.912609	0.898279	0.85879	0.517941	0.827392	0.868691	0.849081	0.884328	0.831978	0.824126	0.883968	0.924391	0.9099	0.818039	0.902281	0.798463	0.830325	0.816958	0.801924	0.771954	0.824851	0.850963	0.842641	0.827572	0.814002
Oral	0.847262	0.898744	0.877977	0.871634	0.689075	0.906309	0.94536	0.936259	0.916385	0.898836	0.490907	0.913737	0.958986	0.938013	0.927285	0.922029	0.758681	0.821524	0.863889	0.850461	0.902147	0.842315	0.706207	0.745309	0.731178	0.632351	0.685396	0.763782	0.802163	0.787991	0.778478	0.760753
Skin	0.667655	0.736805	0.725084	0.719051	0.496777	0.602031	0.636175	0.625202	0.614224	0.599161	0.47998	0.597724	0.635814	0.621553	0.621322	0.610996	0.525777	0.731284	0.796113	0.78718	0.74361	0.744138	0.689681	0.712194	0.705009	0.638034	0.678778	0.724132	0.784957	0.75464	0.765719	0.760134
Urogenital	0.713444	0.755694	0.739201	0.733656	0.200695	0.787136	0.836385	0.827028	0.818483	0.783062	0.408211	0.804064	0.847424	0.83158	0.825462	0.813953	0.708133	0.79791	0.83748	0.8264	0.818454	0.81772	0.70424	0.731516	0.716493	0.687984	0.669814	0.740857	0.779212	0.76416	0.750954	0.743791
Mammal_animal	0.38161	0.401597	0.390287	0.387478	0.315537	0.455509	0.479401	0.474446	0.466687	0.444313	0.297813	0.555394	0.579169	0.572919	0.55792	0.561958	0.432221	0.432607	0.455071	0.448404	0.499824	0.447469	0.341257	0.361683	0.356146	0.343231	0.335133	0.37326	0.395982	0.388783	0.386648	0.381846
Non_mammal_animal	0.883751	0.912964	0.939288	0.940695	0.950923	0.736913	0.856106	0.903091	0.859369	0.915787	0.928154	0.841442	0.869934	0.877606	0.876059	0.893986	0.906199	0.754647	0.793283	0.898371	0.800064	0.882639	0.782367	0.789914	0.866359	0.784195	0.877352	0.775033	0.79493	0.856275	0.858208	0.8821
Food	0.614505	0.649321	0.631889	0.613437	0.533841	0.686195	0.710002	0.701404	0.687058	0.649509	0.488559	0.630268	0.68312	0.681895	0.701177	0.666337	0.624212	0.70189	0.721063	0.703297	0.636896	0.701877	0.223273	0.232935	0.228102	0.223363	0.215176	0.626381	0.691179	0.674048	0.669408	0.675863
Building	0.755287	0.80021	0.785554	0.773532	0.703847	0.766215	0.801628	0.794477	0.80616	0.758155	0.447786	0.811133	0.859376	0.848288	0.792057	0.827823	0.722678	0.776606	0.810264	0.798995	0.805631	0.792159	0.648453	0.679258	0.669538	0.649861	0.62507	0.78298	0.825286	0.810574	0.797059	0.785228
Lake	0.400156	0.420083	0.413858	0.410523	0.388247	0.429398	0.449983	0.443162	0.438239	0.425538	0.260166	0.417626	0.439115	0.447252	0.441234	0.439477	0.399353	0.380656	0.423403	0.40057	0.363827	0.411896	0.122512	0.127421	0.125495	0.120958	0.121746	0.407142	0.428726	0.420401	0.41075	0.407455
Marine	0.391402	0.415931	0.400268	0.395083	0.497866	0.418717	0.43635	0.428793	0.424426	0.41238	0.216271	0.542472	0.561703	0.555019	0.560095	0.547751	0.50938	0.47291	0.49264	0.487987	0.468724	0.481363	0.39684	0.412199	0.409582	0.39949	0.396208	0.519695	0.538937	0.458913	0.526166	0.517184
Milk	0.777901	0.824404	0.810652	0.792114	0.667084	0.782167	0.818189	0.816713	0.80326	0.788107	0.415468	0.814159	0.863372	0.847761	0.781109	0.824275	0.68855	0.678238	0.714045	0.706074	0.741202	0.701288	0.643694	0.67195	0.663524	0.642649	0.628195	0.782956	0.814978	0.796992	0.791713	0.779781
Plant	0.62912	0.63817	0.578131	0.630628	0.506849	0.633751	0.64703	0.587217	0.642087	0.576669	0.397996	0.631102	0.648762	0.643956	0.580354	0.643455	0.54835	0.635164	0.645135	0.640821	0.635807	0.643169	0.479098	0.482286	0.4811	0.475512	0.477689	0.569362	0.641151	0.637473	0.635552	0.635098
River	0.499866	0.524093	0.516834	0.507507	0.487147	0.519536	0.55591	0.538475	0.536202	0.528684	0.333124	0.516398	0.538464	0.544733	0.549065	0.534298	0.493825	0.455432	0.501548	0.479732	0.443007	0.487476	0.143633	0.158762	0.15691	0.152785	0.1494	0.51022	0.546659	0.540288	0.528787	0.517762
Soil	0.382071	0.405107	0.400422	0.393345	0.366472	0.404789	0.428546	0.422666	0.416792	0.40778	0.257686	0.439732	0.458694	0.45049	0.44424	0.44715	0.388682	0.412095	0.428083	0.422945	0.428298	0.417972	0.231327	0.24459	0.238094	0.227162	0.225659	0.395049	0.412835	0.406987	0.395615	0.395591

## Sheet: precision
environment	V1 SE 100bp	V1 SE 150bp	V1 SE 300bp	V1-V2 PE 250bp	V1-V3 PE 300bp	V3 SE 100bp	V3 SE 150bp	V3 SE 300bp	V3 PE 150bp	V3-V4 PE 250bp	V3-V5 PE 300bp	V4 SE 100bp	V4 SE 150bp	V4 SE 300bp	V4 PE 150bp	V4-V5 PE 250bp	V4-V6 PE 300bp	V5 SE 100bp	V5 SE 150bp	V5 SE 300bp	V5 PE 100bp	V5-V6 PE 150bp	V6 SE 100bp	V6 SE 150bp	V6 SE 300bp	V6 PE 100bp	V6-V8 PE 250bp	V7 SE 100bp	V7 SE 150bp	V7 SE 300bp	V7-V8 PE 250bp	V7-V9 PE 250bp
Gut	0.909439	0.93379	0.950258	0.951388	0.962291	0.767357	0.8492	0.90271	0.852277	0.916439	0.923638	0.849679	0.870805	0.87564	0.87396	0.885748	0.921868	0.820269	0.830659	0.91275	0.815804	0.911097	0.834607	0.852092	0.910647	0.843436	0.914549	0.822727	0.842595	0.884486	0.886817	0.904646
Breast	0.791595	0.82106	0.878612	0.887119	0.922505	0.663411	0.75828	0.83148	0.766627	0.876499	0.900426	0.70615	0.740594	0.801775	0.795703	0.840707	0.896041	0.739837	0.808903	0.874496	0.757972	0.864985	0.798285	0.804395	0.875344	0.765326	0.895738	0.763534	0.792115	0.860478	0.860437	0.884874
Nose	0.797032	0.831009	0.901003	0.909219	0.936943	0.686312	0.830727	0.869035	0.837847	0.900992	0.932894	0.724513	0.74674	0.803637	0.810234	0.848937	0.932524	0.760002	0.85229	0.907272	0.776466	0.906038	0.881831	0.885275	0.926824	0.879722	0.941811	0.849879	0.865371	0.885676	0.88597	0.91929
Oral	0.869847	0.906718	0.956812	0.956658	0.969366	0.712023	0.840078	0.882423	0.845222	0.921797	0.93194	0.803684	0.820891	0.884945	0.883838	0.933281	0.940619	0.759371	0.755944	0.932458	0.774596	0.92512	0.835408	0.877432	0.934646	0.769311	0.940461	0.801614	0.830349	0.893298	0.89245	0.937371
Skin	0.835325	0.879581	0.935802	0.943044	0.950596	0.642357	0.79953	0.859561	0.805278	0.899549	0.948643	0.728454	0.773675	0.831756	0.828446	0.866196	0.935288	0.813819	0.880863	0.930925	0.824699	0.925201	0.899155	0.90455	0.941906	0.881348	0.954895	0.852984	0.882081	0.909829	0.912232	0.936369
Urogenital	0.896625	0.909534	0.940455	0.945109	0.95612	0.748089	0.876823	0.896194	0.879642	0.926812	0.925463	0.804461	0.828659	0.860598	0.85552	0.876079	0.931565	0.526396	0.643089	0.896935	0.621705	0.897739	0.873265	0.877183	0.908604	0.870311	0.926901	0.840821	0.84174	0.900337	0.900372	0.914162
Mammal_animal	0.875108	0.905833	0.934393	0.935838	0.94638	0.720688	0.84611	0.895077	0.849417	0.908394	0.921722	0.829767	0.860059	0.868656	0.866983	0.886428	0.899789	0.74181	0.781153	0.890387	0.787799	0.875044	0.772445	0.780104	0.859898	0.774532	0.871685	0.762301	0.784458	0.848844	0.850714	0.875397
Non_mammal_animal	0.84123	0.88512	0.928361	0.930904	0.942966	0.735102	0.851005	0.894367	0.85281	0.909398	0.922788	0.802081	0.838694	0.8465	0.850034	0.87785	0.906729	0.762554	0.792317	0.882743	0.774456	0.873986	0.763642	0.770048	0.865294	0.755084	0.882865	0.743175	0.799694	0.844219	0.841947	0.872868
Food	0.860848	0.892929	0.931321	0.929799	0.937765	0.699061	0.790101	0.892237	0.789577	0.892271	0.915809	0.831295	0.867621	0.87736	0.863864	0.887539	0.901176	0.765408	0.790021	0.877301	0.803748	0.870495	0.797632	0.81172	0.883262	0.793353	0.897897	0.746857	0.744714	0.833951	0.800548	0.853337
Building	0.743878	0.806047	0.894299	0.9031	0.932743	0.517477	0.740147	0.810775	0.749279	0.853184	0.885509	0.627291	0.683932	0.749689	0.74074	0.79819	0.893325	0.659003	0.752599	0.87064	0.690543	0.867366	0.823884	0.837797	0.87854	0.812776	0.901082	0.75115	0.806318	0.862515	0.86145	0.899533
Lake	0.754173	0.878524	0.921959	0.922005	0.936805	0.701153	0.887151	0.926674	0.887155	0.928622	0.933893	0.833033	0.882633	0.893246	0.893669	0.905416	0.931772	0.832921	0.850646	0.904532	0.838541	0.908978	0.847605	0.867169	0.924554	0.845087	0.935541	0.780779	0.815421	0.868662	0.868444	0.905144
Marine	0.742184	0.858317	0.916252	0.919933	0.950007	0.669077	0.863389	0.929635	0.864128	0.929965	0.94556	0.840702	0.892196	0.904887	0.905439	0.922282	0.934544	0.83889	0.884	0.933886	0.882498	0.932364	0.874845	0.890787	0.920904	0.878372	0.929574	0.767705	0.857025	0.896697	0.910837	0.929528
Milk	0.871783	0.903647	0.947974	0.950131	0.960958	0.59763	0.842924	0.883258	0.847797	0.927079	0.932496	0.723511	0.806926	0.871483	0.872455	0.899465	0.932157	0.645926	0.692604	0.91895	0.692407	0.91522	0.874446	0.876319	0.921911	0.8104	0.929834	0.788005	0.829964	0.916388	0.915266	0.929462
Plant	0.83546	0.93174	0.971259	0.974148	0.974443	0.655585	0.888545	0.963388	0.888982	0.965418	0.965631	0.886333	0.909499	0.914397	0.906187	0.93619	0.971951	0.852501	0.854207	0.968159	0.858055	0.968043	0.913284	0.912341	0.943018	0.912848	0.947513	0.845091	0.873063	0.915819	0.91505	0.92362
River	0.752187	0.874424	0.928155	0.927319	0.944474	0.728977	0.889513	0.927279	0.887866	0.928716	0.939284	0.825979	0.874696	0.885535	0.884543	0.898409	0.927879	0.800114	0.820983	0.900625	0.808918	0.902629	0.833552	0.857309	0.909471	0.836726	0.92031	0.757987	0.802901	0.871475	0.870281	0.908512
Soil	0.815789	0.885213	0.919771	0.921881	0.935124	0.667093	0.849722	0.913139	0.850914	0.918101	0.928346	0.836463	0.869739	0.882974	0.88288	0.898034	0.912741	0.821113	0.840468	0.903955	0.842747	0.899712	0.803481	0.827749	0.880131	0.797156	0.895066	0.702942	0.799678	0.880275	0.876771	0.900895
