# Supplementary material for: Comprehensive Assessment of 16S rRNA Gene Amplicon Sequencing for Microbiome Profiling across Multiple Habitats
Source: Microbiol Spectr. 2023 Apr 27;11(3):e00563-23. doi: 10.1128/spectrum.00563-23 (PMC10269731; doi:10.1128/spectrum.00563-23)
Supplement: Supplemental file 5 — Table S4. Download spectrum.00563-23-s0005.xlsx, XLSX file, 0.2 MB [file spectrum.00563-23-s0005.xlsx]

## Sheet: Sheet1
# of specimen	GCF_000003135.1	GCF_000007525.1	GCF_000008605.1	GCF_000009925.1	GCF_000011065.1	GCF_000013285.1	GCF_000014425.1	GCF_000016965.1	GCF_000018685.1	GCF_000020225.1	GCF_000021425.1	GCF_000022065.1	GCF_000024485.1	GCF_000024945.1	GCF_000046845.1	GCF_000063585.1	GCF_000092765.1	GCF_000144405.1	GCF_000145275.1	GCF_000145315.2	GCF_000146675.1	GCF_000147675.1	GCF_000148085.1	GCF_000148225.1	GCF_000149085.1	GCF_000149125.1	GCF_000152245.2	GCF_000153885.1	GCF_000154065.1	GCF_000154105.1	GCF_000154205.1	GCF_000154305.1	GCF_000154385.1	GCF_000154425.1	GCF_000154465.1	GCF_000154485.1	GCF_000154525.1	GCF_000154805.1	GCF_000156015.1	GCF_000156495.1	GCF_000156575.1	GCF_000156675.1	GCF_000157015.1	GCF_000157095.2	GCF_000157335.1	GCF_000157535.1	GCF_000157935.1	GCF_000157975.1	GCF_000157995.1
Gut1	0	0	0	0	0	0	0	0	1	0	0	1	0	1	0	0	2	0	0	0	0	0	1	0	0	0	1	1	0	0	0	0	0	0	0	0	1	0	0	0	0	0	0	0	0	0	1	0	0
Gut2	0	0	0	0	0	0	0	0	0	0	0	0	0	0	0	0	0	0	0	0	0	1	0	0	0	1	0	2	1	0	0	0	1	0	0	0	0	0	0	0	0	0	0	0	0	0	0	0	0
Gut3	0	0	1	0	1	0	0	0	1	0	0	1	0	0	0	1	0	0	1	1	0	0	0	0	1	0	2	0	0	0	0	0	4	0	0	0	0	1	0	1	0	0	0	0	0	0	0	0	0
Gut4	0	0	0	0	0	0	0	0	0	0	0	1	0	0	0	0	0	0	0	0	0	0	0	0	0	0	0	1	0	0	0	0	0	0	2	0	0	0	1	0	0	1	0	0	0	0	0	0	0
Gut5	0	0	0	0	0	0	0	0	0	0	1	1	0	0	0	0	0	2	0	0	0	0	0	0	0	0	0	0	0	0	0	0	0	1	0	1	0	0	0	0	0	0	0	0	0	0	0	1	1
Gut6	0	0	0	0	0	0	0	0	0	0	0	1	0	1	0	0	0	0	0	0	0	0	0	0	0	0	1	2	0	1	1	0	0	0	0	0	1	0	0	0	1	0	0	0	0	0	0	1	0
Gut7	0	0	0	0	0	0	0	0	0	0	0	0	0	0	0	0	0	1	0	0	1	0	0	0	0	0	0	1	0	0	0	0	0	0	0	0	0	0	0	0	0	0	1	0	0	0	0	0	0
Gut8	0	1	0	0	1	0	0	0	0	0	0	0	0	0	0	0	0	0	0	0	0	0	0	0	0	0	0	0	0	1	0	1	0	0	0	0	0	0	0	0	0	0	0	1	0	0	0	0	0
Gut9	1	0	0	0	1	1	0	0	1	0	0	1	0	0	1	0	0	0	0	0	0	0	0	1	0	0	0	2	0	0	0	0	0	0	0	0	0	0	0	0	0	0	0	0	1	0	0	0	0
Gut10	0	0	0	1	0	0	1	1	0	1	0	0	1	0	0	0	0	0	0	0	0	1	0	0	0	0	0	1	1	0	0	0	1	0	0	0	0	0	0	0	0	0	1	2	0	1	0	0	0
[truncated: 5,000 more columns]
